# Supplementary material for: Synthesis of C2-Alkoxy-Substituted 19-Nor Vitamin D3 Derivatives: Stereoselectivity and Biological Activity
Source: Biomolecules. 2022 Jan 4;12(1):69. doi: 10.3390/biom12010069 (PMC8773602; doi:10.3390/biom12010069)
Supplement: Supplementary file 1 [file biomolecules-12-00069-s001.zip]

Archive with 1 entries (1 files):
- biomolecules-1532833-supplementary.pdf
